# Supplementary material for: Prediction of Protein–Protein Interaction Sites Using Convolutional Neural Network and Improved Data Sets
Source: Int J Mol Sci. 2020 Jan 11;21(2):467. doi: 10.3390/ijms21020467 (PMC7013409; doi:10.3390/ijms21020467)
Supplement: Supplementary file 1 [file ijms-21-00467-s001.zip]

Archive with 5 entries (4 files):
- ijms-663638supplementary/
- ijms-663638supplementary/Figure S1 Residue pairs contact propensities in protein-protein interface.docx
- ijms-663638supplementary/Table S1 and Table S2.xlsx
- ijms-663638supplementary/Table S3.docx
- ijms-663638supplementary/Table S4.docx
