# Supplementary material for: Prediction of Protein–Protein Interaction Sites Using Convolutional Neural Network and Improved Data Sets
Source: Int J Mol Sci. 2020 Jan 11;21(2):467. doi: 10.3390/ijms21020467 (PMC7013409; doi:10.3390/ijms21020467)
Supplement: Supplementary file 1 [file ijms-21-00467-s001.zip › ijms-663638supplementary/Table S1 and Table S2.xlsx]

## Sheet: Sheet1
Table S1. Data of abundance of interacting residues (AIR).
	A	L	I	V	G	K	R	D	E	H	N	Q	S	T	C	M	Y	W	F	P
A	0.0271528	0.0744763	0.0426687	0.0442203	0.0837859	0.0527541	0.0620636	0.0465477	0.056633	0.0287044	0.0589604	0.0543057	0.0705974	0.072149	0.0193949	0.0240497	0.0830101	0.0224981	0.0488751	0.0271528	1
L	0.0476663	0.0551142	0.0635551	0.051142	0.0630586	0.0566038	0.0595829	0.0362463	0.0461768	0.0317776	0.0491559	0.0546177	0.0650447	0.0620655	0.0248262	0.0352532	0.0754717	0.0307845	0.0541212	0.0377358	1
I	0.0438947	0.102155	0.0327215	0.0446927	0.0726257	0.0558659	0.0598563	0.0478851	0.0478851	0.0359138	0.0534717	0.0598563	0.0590583	0.0438947	0.0231445	0.0167598	0.0734238	0.0303272	0.0598563	0.0367119	1
V	0.0430514	0.0777946	0.0422961	0.0317221	0.0777946	0.0483384	0.0770393	0.055136	0.0498489	0.0279456	0.0581571	0.0498489	0.0611782	0.0611782	0.0166163	0.0256798	0.0929003	0.0256798	0.0407855	0.0370091	1
G	0.0534125	0.0628091	0.0450049	0.0509397	0.0435213	0.0568744	0.0712166	0.0519288	0.0489614	0.0237389	0.0652819	0.0558853	0.0524233	0.074184	0.029179	0.0272008	0.0791296	0.0336301	0.041543	0.0331355	1
K	0.0359598	0.0602856	0.0370175	0.0338445	0.0608144	0.0174511	0.047065	0.105235	0.132205	0.0243258	0.0539397	0.0417768	0.0809096	0.056055	0.0174511	0.0163934	0.0846113	0.0237969	0.035431	0.035431	1
R	0.0365297	0.0547945	0.0342466	0.0465753	0.0657534	0.0406393	0.0255708	0.096347	0.0958904	0.0273973	0.0630137	0.0561644	0.0680365	0.0598174	0.0173516	0.0210046	0.0785388	0.0342466	0.0378995	0.0401826	1
D	0.0339559	0.041313	0.0339559	0.041313	0.0594228	0.11262	0.119411	0.0220713	0.0526316	0.0277306	0.0650821	0.0605546	0.073571	0.0628183	0.0124505	0.0130164	0.0837578	0.0203735	0.0356537	0.0282965	1
E	0.0367944	0.046875	0.0302419	0.0332661	0.0498992	0.126008	0.105847	0.046875	0.0262097	0.0327621	0.063004	0.0509073	0.0861895	0.0710685	0.00957661	0.0282258	0.0609879	0.0191532	0.0372984	0.0388105	1
H	0.0433255	0.0749415	0.0526932	0.0433255	0.0562061	0.0538642	0.0702576	0.057377	0.0761124	0.0117096	0.0655738	0.0456674	0.0632319	0.0644028	0.0257611	0.0269321	0.0644028	0.0245902	0.0398126	0.0398126	1
N	0.0427206	0.0556492	0.0376616	0.0432827	0.074199	0.0573356	0.0775717	0.0646431	0.0702642	0.0314784	0.0320405	0.0618325	0.0668915	0.0803822	0.0118044	0.0157392	0.0837549	0.0202361	0.0314784	0.0410343	1
Q	0.0439422	0.0690521	0.047081	0.0414313	0.0709353	0.049592	0.0772128	0.0671689	0.0634024	0.0244821	0.0690521	0.0232266	0.0665411	0.0703076	0.0112994	0.0207156	0.0696798	0.0219711	0.0433145	0.049592	1
S	0.0448939	0.0646275	0.0365072	0.0399605	0.052294	0.075481	0.0735076	0.0641342	0.0843611	0.0266404	0.0587074	0.052294	0.0330538	0.0690676	0.0296004	0.0256537	0.0621608	0.026147	0.0384805	0.0424272	1
T	0.0476679	0.0640697	0.0281907	0.0415172	0.0768836	0.0543311	0.0671451	0.0568939	0.0722706	0.0281907	0.0732957	0.0574065	0.0717581	0.0333162	0.00922604	0.0215274	0.0835469	0.0322911	0.0394669	0.0410046	1
C	0.044405	0.0888099	0.0515098	0.0390764	0.104796	0.0586146	0.0674956	0.0390764	0.0337478	0.0390764	0.0373002	0.0319716	0.106572	0.0319716	0.0053286	0.0319716	0.0692718	0.0248668	0.0550622	0.0390764	1
M	0.0428769	0.0982019	0.0290456	0.0470263	0.0760719	0.0428769	0.0636238	0.0318119	0.077455	0.0318119	0.0387275	0.0456432	0.0719225	0.0580913	0.0248963	0.0152144	0.0746888	0.0165975	0.0677732	0.0456432	1
Y	0.0468066	0.0664917	0.040245	0.0538058	0.0699913	0.0699913	0.0752406	0.0647419	0.0529309	0.0240595	0.0651794	0.0485564	0.0551181	0.0713036	0.0170604	0.023622	0.0205599	0.0271216	0.0503062	0.0568679	1
W	0.0360248	0.0770186	0.047205	0.042236	0.084472	0.0559006	0.0931677	0.0447205	0.047205	0.026087	0.0447205	0.0434783	0.0658385	0.0782609	0.0173913	0.0149068	0.0770186	0.0149068	0.0322981	0.0571429	1
F	0.0484243	0.0837817	0.057648	0.0415065	0.0645657	0.0514988	0.0637971	0.0484243	0.0568793	0.0261337	0.0430438	0.0530361	0.0599539	0.0591852	0.0238278	0.0376633	0.0883935	0.0199846	0.0199846	0.0522675	1
P	0.0283861	0.0616383	0.0373074	0.0397405	0.054339	0.054339	0.0713706	0.0405515	0.0624493	0.027575	0.0592052	0.0640714	0.0697486	0.0648824	0.0178427	0.026764	0.105434	0.0373074	0.05515	0.0218978	1
Table S2. The abundance of residues (AR).
	A	L	I	V	G	K	R	D	E	H	N	Q	S	T	C	M	Y	W	F	P
	0.0583098	0.0471955	0.0236869	0.0357571	0.0783999	0.0916367	0.0618904	0.0781407	0.0923496	0.02346	0.0595088	0.0550209	0.0890768	0.0659246	0.00839247	0.0128155	0.0293574	0.00894333	0.017838	0.0622955
